# Supplementary material for: Stimuli-Responsive Properties of Supramolecular Gels Based on Pyridyl-N-oxide Amides
Source: Gels. 2023 Jan 20;9(2):89. doi: 10.3390/gels9020089 (PMC9956205; doi:10.3390/gels9020089)
Supplement: Supplementary file 1 [file gels-09-00089-s001.zip]

Archive with 1 entries (1 files):
- gels-2153709-supplementary.pdf
